# Supplementary material for: Arbuscular mycorrhizal fungi (AMF) enhance the tolerance of Euonymus maackii Rupr. at a moderate level of salinity
Source: PLoS One. 2020 Apr 14;15(4):e0231497. doi: 10.1371/journal.pone.0231497 (PMC7156074; doi:10.1371/journal.pone.0231497)
Supplement: S1 Data — (XLS) [file pone.0231497.s001.xls]

## Sheet: Sheet1
Salt treatment (mM)	Inoculation treatment	AMF colonization rate		Growth Height		Pn		Gs		Ci		E		qN		qP		Fv/Fm		ΦPSII		SOD (Leaves)		SOD (Roots)		POD (Leaves)		POD (Roots)		CAT (Leaves)		CAT (Roots)		N (Leaves)		N (Roots)		P (Leaves)		P (Roots)		K (Leaves)		K (Roots)		Na+ (Leaves)		Na+ (Roots)
		Mean	SD	Mean	SD	Mean	SD	Mean	SD	Mean	SD	Mean	SD	Mean	SD	Mean	SD	Mean	SD	Mean	SD	Mean	SD	Mean	SD	Mean	SD	Mean	SD	Mean	SD	Mean	SD	Mean	SD	Mean	SD	Mean	SD	Mean	SD	Mean	SD	Mean	SD	Mean	SD	Mean	SD
0	AM	79.44	3.6338	3.76	0.23	13.6547	0.925	246.5	24.5625	137.56	12.09	5.85	0.246	0.6586	0.0412	0.8696	0.045	0.73	0.0621	0.5586	0.0312	0.0267	0.01	0.0367	0.01	0.21	0.02	0.43	0.196	0.09	0.0326	0.29	0.03	14.13	0.6301	6.065	0.3451	0.81	0.0589	0.37	0.0359	2.13	0.1059	1.66	0.1235	0.8566	0.4311	4.4264	1.4244
	NM			3.68	0.26	13.8543	0.8225	240.44	21.25	140.7	13.21	5.944	0.246	0.6444	0.0442	0.8534	0.0516	0.74	0.0731	0.5444	0.0342	0.035	0.01	0.042	0.02	0.19	0.04	0.44	0.1968	0.07	0.0268	0.27	0.0354	14.75	0.6102	6.17	0.3051	0.84	0.0589	0.4	0.0216	2.11	0.1092	1.65	0.1517	0.8345	0.3142	4.338	0.9568
50	AM	79.52	3.2135	3.81	0.21	14.3345	0.56	239.35	24.5625	143.1	14.21	6.035	0.145	0.6665	0.0445	0.8813	0.036	0.78	0.0509	0.5665	0.0345	0.042	0.02	0.048	0.01	0.25	0.04	0.63	0.1636	0.13	0.0236	0.3	0.045	14.27	0.6458	6.135	0.3129	0.83	0.0467	0.39	0.0257	2.05	0.1213	1.78	0.1059	1.2534	0.345	6.0136	1.08
	NM			3.65	0.21	14.346	0.71	228.32	18.3	151.1	15.31	6.032	0.214	0.6564	0.0345	0.8454	0.0412	0.76	0.0507	0.5564	0.0245	0.053	0.02	0.056	0.02	0.25	0.04	0.81	0.11	0.14	0.0242	0.33	0.0432	14.88	0.882	6.33	0.4881	0.81	0.0417	0.38	0.0307	1.96	0.1619	1.77	0.1292	1.1167	0.3245	5.4668	0.998
100	AM	75.46	2.895	3.28	0.19	12.9435	0.6015	176.34	15.75	131.5	15.72	5.334	0.319	0.5853	0.0423	0.7713	0.045	0.67	0.0472	0.4853	0.0323	0.3033	0.01	0.2033	0.01	0.45	0.03	1.35	0.151	0.37	0.03	0.51	0.0315	13.77	0.6604	5.8815	0.3302	0.76	0.0421	0.31	0.0212	1.77	0.1228	1.59	0.1276	1.9076	0.4203	8.6304	1.1812
	NM			2.97	0.25	11.345	0.5702	147.45	15.9	120.45	13.05	5.1545	0.319	0.5434	0.0303	0.734	0.0472	0.65	0.0431	0.4434	0.0203	0.23	0.0303	0.14	0.0303	0.39	0.02	1.07	0.1612	0.31	0.0212	0.42	0.0534	12.14	0.7211	5.43	0.3554	0.68	0.0492	0.24	0.0318	1.6915	0.1026	1.53	0.1073	2.3111	0.342	10.2444	1.068
150	AM	72.11	3.2588	2.54	0.22	10.9423	0.675	146.53	20.8	111.1	11.72	4.453	0.235	0.4747	0.0335	0.6641	0.0411	0.56	0.0594	0.3847	0.0235	0.48	0.01	0.2933	0.0235	0.44	0.04	1.54	0.1306	0.33	0.031	0.44	0.0377	12.54	0.5816	5.33	0.3431	0.55	0.0641	0.25	0.025	1.58	0.0917	1.45	0.1097	2.7156	0.4121	10.8624	1.0484
	NM			2.24	0.26	9.8235	0.565	121.23	22.1775	100.1	11.11	4.123	0.235	0.4344	0.0413	0.6234	0.0532	0.53	0.0321	0.3544	0.0313	0.42	0.0346	0.19	0.02	0.42	0.03	1.32	0.114	0.28	0.0216	0.37	0.0235	11.69	0.779	4.89	0.4415	0.48	0.0516	0.2	0.0298	1.3728	0.1326	1.38	0.108	3.2556	0.2511	12.0224	0.7044
200	AM	68.22	3.8475	1.57	0.23	8.5045	0.67	107.43	17.75	78.1	14.94	3.343	0.163	0.3855	0.0413	0.5163	0.0413	0.4124	0.0672	0.3055	0.0313	0.15	0.0213	0.13	0.0216	0.25	0.05	0.75	0.2202	0.197	0.0297	0.28	0.0532	8.95	0.7118	4.475	0.4088	0.29	0.0431	0.15	0.0316	1.01	0.1313	1.04	0.1228	3.7435	0.4213	13.674	1.3852
	NM			1.5365	0.257	8.36	0.65	102.34	22.772	82.1	15.11	3.434	0.163	0.4045	0.0234	0.5291	0.0345	0.4324	0.0721	0.3145	0.0134	0.18	0.034	0.11	0.02	0.28	0.03	0.88	0.1736	0.22	0.0236	0.32	0.0314	9.08	0.6319	4.17	0.3194	0.32	0.0504	0.17	0.0205	1.18	0.1237	1.17	0.1037	3.9676	0.3434	14.1704	1.0736
NOTE: AM:AMF ionocualated treatment; NM: non AMF inoculated treatment.
[truncated: 4 more columns]
